# Supplementary material for: Analysis of morphine responses in mice reveals a QTL on Chromosome 7
Source: F1000Res. 2016 Oct 27;5:2156. Originally published 2016 Sep 2. [Version 2] doi: 10.12688/f1000research.9484.2 (PMC5043443; doi:10.12688/f1000research.9484.2)
Supplement: Supplementary file 1 [file f1000research-5-10716-s0000.tgz]

Archive with 1 entries (1 files):
- 610ad66f-85de-4f69-82c1-3b8cc2472ade.csv
