# Supplementary material for: Analysis of morphine responses in mice reveals a QTL on Chromosome 7
Source: F1000Res. 2016 Oct 27;5:2156. Originally published 2016 Sep 2. [Version 2] doi: 10.12688/f1000research.9484.2 (PMC5043443; doi:10.12688/f1000research.9484.2)
Supplement: Supplementary file 1 [file f1000research-5-10716-s0000.tgz › 610ad66f-85de-4f69-82c1-3b8cc2472ade.csv]

Supplementary worksheet 1
Trait IDs	Trait Description	Peak LRS value	Chr 10 position Mb
Locomotion traits
11843	Morphine response (50 mg/kg ip), locomotion (open field) from 15-30 min after injection in an activity chamber for males and females [cm]	22.8	3.342585
11833	Morphine response (50 mg/kg ip), locomotion from 30-45 min after injection in an activity chamber for males and females [n beam breaks]	27.1	3.342585
11844	Morphine response (50 mg/kg ip), locomotion (open field) from 30-45 min after injection in an activity chamber for males and females [cm]	33.4	3.342585
11834	Morphine response (50 mg/kg ip), locomotion from 45-60 min after injection in an activity chamber for males and females [n beam breaks]	34.4	3.342585
11845	Morphine response (50 mg/kg ip), locomotion (open field) from 45-60 min after injection in an activity chamber for males and females [cm]	39.4	3.342585
11835	Morphine response (50 mg/kg ip), locomotion from 60-75 min after injection in an activity chamber for males and females [n beam breaks]	34.6	3.342585
11846	Morphine response (50 mg/kg ip), locomotion (open field) from 60-75 min after injection in an activity chamber for males and females [cm]	37.8	3.342585
11847	Morphine response (50 mg/kg ip), locomotion (open field) from 75-90 min after injection in an activity chamber for males and females [cm]	32.2	3.342585
11851	Morphine response (50 mg/kg ip), locomotion from 0-180 min (total activity over 3 hour test) after injection in an activity chamber for males and females [n beam breaks]	29.8	3.342585
11852	Morphine response (50 mg/kg ip), locomotion from 0-180 min (total activity over 3 hour test) after injection in an activity chamber for males and females [cm]	31.6	3.342585
11836	Morphine response (50 mg/kg ip), locomotion from 75-90 min after injection in an activity chamber for males and females [n beam breaks]	29.7	3.342585
11837	Morphine response (50 mg/kg ip), locomotion (open field) from 90-105 min after injection in an activity chamber for males and females [cm]	27.5	3.342585
11838	Morphine response (50 mg/kg ip), locomotion (open field) from 105-120 min after injection in an activity chamber for males and females [cm]	21.6	9.133172
Rearing traits
11884	Morphine response (50 mg/kg ip), vertical activity (rears) from 15-30 min after injection in an activity chamber for males and females [n beam breaks]	17.4	9.133172
11885	Morphine response (50 mg/kg ip), vertical activity (rears) from 30-45 min after injection in an activity chamber for males and females [n beam breaks]	29	3.342585
11886	Morphine response (50 mg/kg ip), vertical activity (rears) from 45-60 min after injection in an activity chamber for males and females [n beam breaks]	27.1	3.342585
11887	Morphine response (50 mg/kg ip), vertical activity (rears) from 60-75 min after injection in an activity chamber for males and females [n beam breaks]	21	3.342585
11888	Morphine response (50 mg/kg ip), vertical activity (rears) from 75-90 min after injection in an activity chamber for males and females [n beam breaks]	17.5	3.342585
11878	Morphine response (50 mg/kg ip), vertical activity (rears) from 90-105 min after injection in an activity chamber for males and females [n beam breaks]	16	19.098322
11854	Morphine response (50 mg/kg ip), vertical activity (rears) from 0-180 min (total activity over 3 hour test) after injection in an activity chamber for males and females [n beam breaks]	16.8	9.133172
