# Supplementary material for: Analysis of morphine responses in mice reveals a QTL on Chromosome 7
Source: F1000Res. 2016 Oct 27;5:2156. Originally published 2016 Sep 2. [Version 2] doi: 10.12688/f1000research.9484.2 (PMC5043443; doi:10.12688/f1000research.9484.2)
Supplement: Supplementary file 2 [file f1000research-5-10716-s0001.tgz › 2fb3a4cd-4ff1-4185-992e-76d12290b2c8.csv]

Supplementary worksheet 2
Chromosome 7 interval genes (103-118 Mb)
Location (Mb)	MGI ID	Symbol	Name
103841636	MGI:96024	Hbb-bh1	hemoglobin Z, beta-like embryonic chain
103839145	MGI:96025	Hbb-bh2	hemoglobin beta, bh2
103851745	MGI:96027	Hbb-y	hemoglobin Y, beta-like embryonic chain
105554360	MGI:98325	Smpd1	sphingomyelin phosphodiesterase 1, acid lysosomal
115470872	MGI:98368	Sox6	SRY (sex determining region Y)-box 6
107000875	MGI:97432	Olfr2	olfactory receptor 2
106955984	MGI:104713	Olfr6	olfactory receptor 6
107097467	MGI:109148	Olfr17	olfactory receptor 17
111070568	MGI:109207	Eif4g2	eukaryotic translation initiation factor 4, gamma 2
105558483	MGI:107765	Apbb1	amyloid beta (A4) precursor protein-binding, family B, member 1
109523920	MGI:108517	St5	suppression of tumorigenicity 5
110768206	MGI:1096344	Ampd3	adenosine monophosphate deaminase 3
113207465	MGI:1096381	Arntl	aryl hydrocarbon receptor nuclear translocator-like
103892810	MGI:1341900	Olfr64	olfactory receptor 64
103881306	MGI:1341906	Olfr66	olfactory receptor 66
103906441	MGI:1341910	Olfr65	olfactory receptor 65
103787313	MGI:1341911	Olfr67	olfactory receptor 67
103767445	MGI:1341789	Olfr69	olfactory receptor 69
103777396	MGI:1341790	Olfr68	olfactory receptor 68
112116019	MGI:1354952	Dkk3	dickkopf WNT signaling pathway inhibitor 3
116504369	MGI:1858179	Nucb2	nucleobindin 2
105739393	MGI:1346320	Taf10	TATA-box binding protein associated factor 10
105744847	MGI:1336194	Tpp1	tripeptidyl peptidase I
110868266	MGI:1338023	Mrvi1	MRV integration site 1
105806658	MGI:1351608	Mrpl17	mitochondrial ribosomal protein L17
105591613	MGI:105112	Hpx	hemopexin
110122350	MGI:103075	Wee1	WEE 1 homolog 1 (S. pombe)
105736592	MGI:1195267	Ilk	integrin linked kinase
114415281	MGI:1333863	Pde3b	phosphodiesterase 3B, cGMP-inhibited
110221703	MGI:1298390	Swap70	SWA-70 protein
109893780	MGI:1201681	Dennd5a	DENN/MADD domain containing 5A
107595207	MGI:894649	Ppfibp2	PTPRF interacting protein, binding protein 2 (liprin beta 2)
116337265	MGI:1203729	Pik3c2a	phosphatidylinositol 3-kinase, C2 domain containing, alpha polypeptide
105640056	MGI:1315196	Timm10b	translocase of inner mitochondrial membrane 10B
112679318	MGI:101876	Tead1	TEA domain family member 1
110061702	MGI:1277969	Zfp143	zinc finger protein 143
109972187	MGI:1289225	Tmem41b	transmembrane protein 41B
113385576	MGI:97799	Pth	parathyroid hormone
104409025	MGI:98178	Trim30a	tripartite motif-containing 30A
114550166	MGI:2449771	Cyp2r1	cytochrome P450, family 2, subfamily r, polypeptide 1
117380979	MGI:2451073	Xylt1	xylosyltransferase 1
108950338	MGI:2651573	Tub	tubby candidate gene
107748455	MGI:2444415	Cyb5r2	cytochrome b5 reductase 2
112225856	MGI:2444947	Mical2	microtubule associated monooxygenase, calponin and LIM domain containing 2
116123485	MGI:2445094	Plekha7	pleckstrin homology domain containing, family A member 7
111471661	MGI:2446239	Galnt18	UDP-N-acetyl-alpha-D-galactosamine:polypeptide N-acetylgalactosaminyltransferase 18
107567446	MGI:2679264	Olfml1	olfactomedin-like 1
110850607	MGI:2136348	Lyve1	lymphatic vessel endothelial hyaluronan receptor 1
114631478	MGI:2151253	Calca	calcitonin/calcitonin-related polypeptide, alpha
114718643	MGI:2151254	Calcb	calcitonin-related polypeptide, beta
109449006	MGI:2152406	Trim66	tripartite motif-containing 66
110018274	MGI:2152414	Ipo7	importin 7
109279223	MGI:2152419	Stk33	serine/threonine kinase 33
113765998	MGI:2385287	Spon1	spondin 1, (f-spondin) extracellular matrix protein
105404568	MGI:2664099	Cnga4	cyclic nucleotide gated channel alpha 4
108921852	MGI:2444084	Nlrp10	NLR family, pyrin domain containing 10
104148259	MGI:2685336	Ubqlnl	ubiquilin-like
104470014	MGI:3035181	Trim30d	tripartite motif-containing 30D
103716596	MGI:3030077	Olfr243	olfactory receptor 243
107814586	MGI:3030301	Olfr467	olfactory receptor 467
107822523	MGI:3030303	Olfr469	olfactory receptor 469
107844786	MGI:3030304	Olfr470	olfactory receptor 470
107846469	MGI:3030305	Olfr471	olfactory receptor 471
107902719	MGI:3030306	Olfr472	olfactory receptor 472
107933522	MGI:3030307	Olfr473	olfactory receptor 473
107954643	MGI:3030308	Olfr474	olfactory receptor 474
107967399	MGI:3030310	Olfr476	olfactory receptor 476
107990367	MGI:3030311	Olfr477	olfactory receptor 477
108031397	MGI:3030312	Olfr478	olfactory receptor 478
108054957	MGI:3030313	Olfr479	olfactory receptor 479
108065768	MGI:3030314	Olfr480	olfactory receptor 480
108080796	MGI:3030315	Olfr481	olfactory receptor 481
108094597	MGI:3030316	Olfr482	olfactory receptor 482
108103311	MGI:3030317	Olfr483	olfactory receptor 483
108124296	MGI:3030318	Olfr484	olfactory receptor 484
108158918	MGI:3030319	Olfr485	olfactory receptor 485
108171798	MGI:3030320	Olfr486	olfactory receptor 486
108211583	MGI:3030321	Olfr487	olfactory receptor 487
108255192	MGI:3030322	Olfr488	olfactory receptor 488
108286180	MGI:3030324	Olfr490	olfactory receptor 490
108316896	MGI:3030325	Olfr491	olfactory receptor 491
108322730	MGI:3030326	Olfr492	olfactory receptor 492
108346035	MGI:3030327	Olfr493	olfactory receptor 493
108367492	MGI:3030328	Olfr494	olfactory receptor 494
108395122	MGI:3030329	Olfr495	olfactory receptor 495
108422573	MGI:3030331	Olfr497	olfactory receptor 497
108465326	MGI:3030332	Olfr498	olfactory receptor 498
108522905	MGI:3030336	Olfr502	olfactory receptor 502
108544527	MGI:3030337	Olfr503	olfactory receptor 503
108564836	MGI:3030338	Olfr504	olfactory receptor 504
108612280	MGI:3030340	Olfr506	olfactory receptor 506
108621814	MGI:3030341	Olfr507	olfactory receptor 507
108629994	MGI:3030342	Olfr508	olfactory receptor 508
108645584	MGI:3030343	Olfr509	olfactory receptor 509
108667418	MGI:3030344	Olfr510	olfactory receptor 510
108713320	MGI:3030346	Olfr512	olfactory receptor 512
108754858	MGI:3030347	Olfr513	olfactory receptor 513
108825065	MGI:3030348	Olfr514	olfactory receptor 514
108845064	MGI:3030350	Olfr516	olfactory receptor 516
108868121	MGI:3030351	Olfr517	olfactory receptor 517
108880603	MGI:3030352	Olfr518	olfactory receptor 518
108893461	MGI:3030353	Olfr519	olfactory receptor 519
103041481	MGI:3030416	Olfr582	olfactory receptor 582
103051300	MGI:3030417	Olfr583	olfactory receptor 583
103085520	MGI:3030418	Olfr584	olfactory receptor 584
103097743	MGI:3030419	Olfr585	olfactory receptor 585
103121829	MGI:3030420	Olfr586	olfactory receptor 586
103154792	MGI:3030423	Olfr589	olfactory receptor 589
103172691	MGI:3030425	Olfr591	olfactory receptor 591
103184803	MGI:3030426	Olfr592	olfactory receptor 592
103211862	MGI:3030427	Olfr593	olfactory receptor 593
103219720	MGI:3030428	Olfr594	olfactory receptor 594
103309723	MGI:3030430	Olfr596	olfactory receptor 596
103320401	MGI:3030431	Olfr597	olfactory receptor 597
103328488	MGI:3030432	Olfr598	olfactory receptor 598
103338056	MGI:3030433	Olfr599	olfactory receptor 599
103345982	MGI:3030434	Olfr600	olfactory receptor 600
103358248	MGI:3030435	Olfr601	olfactory receptor 601
103383062	MGI:3030437	Olfr603	olfactory receptor 603
103442177	MGI:3030439	Olfr605	olfactory receptor 605
103451339	MGI:3030440	Olfr606	olfactory receptor 606
103460223	MGI:3030441	Olfr607	olfactory receptor 607
103470041	MGI:3030442	Olfr608	olfactory receptor 608
103491917	MGI:3030443	Olfr609	olfactory receptor 609
103505997	MGI:3030444	Olfr610	olfactory receptor 610
103517411	MGI:3030445	Olfr611	olfactory receptor 611
103538261	MGI:3030446	Olfr612	olfactory receptor 612
103550368	MGI:3030447	Olfr613	olfactory receptor 613
103560479	MGI:3030449	Olfr615	olfactory receptor 615
103564324	MGI:3030450	Olfr616	olfactory receptor 616
103584024	MGI:3030451	Olfr617	olfactory receptor 617
103597318	MGI:3030452	Olfr618	olfactory receptor 618
103603656	MGI:3030453	Olfr619	olfactory receptor 619
103611410	MGI:3030454	Olfr620	olfactory receptor 620
103639185	MGI:3030456	Olfr622	olfactory receptor 622
103660295	MGI:3030457	Olfr623	olfactory receptor 623
103670103	MGI:3030458	Olfr624	olfactory receptor 624
103731928	MGI:3030462	Olfr628	olfactory receptor 628
103754587	MGI:3030464	Olfr630	olfactory receptor 630
103928825	MGI:3030465	Olfr631	olfactory receptor 631
103937382	MGI:3030466	Olfr632	olfactory receptor 632
103946568	MGI:3030467	Olfr633	olfactory receptor 633
103979176	MGI:3030469	Olfr635	olfactory receptor 635
104003259	MGI:3030472	Olfr638	olfactory receptor 638
104011750	MGI:3030473	Olfr639	olfactory receptor 639
104021372	MGI:3030474	Olfr640	olfactory receptor 640
104039798	MGI:3030475	Olfr641	olfactory receptor 641
104049408	MGI:3030476	Olfr642	olfactory receptor 642
104058656	MGI:3030477	Olfr643	olfactory receptor 643
104068085	MGI:3030478	Olfr644	olfactory receptor 644
104084131	MGI:3030479	Olfr645	olfactory receptor 645
104106281	MGI:3030480	Olfr646	olfactory receptor 646
104179456	MGI:3030482	Olfr648	olfactory receptor 648
104189266	MGI:3030483	Olfr649	olfactory receptor 649
104552921	MGI:3030485	Olfr651	olfactory receptor 651
104564232	MGI:3030486	Olfr652	olfactory receptor 652
104579624	MGI:3030487	Olfr653	olfactory receptor 653
104587755	MGI:3030488	Olfr654	olfactory receptor 654
104596253	MGI:3030489	Olfr655	olfactory receptor 655
104617657	MGI:3030490	Olfr656	olfactory receptor 656
104635676	MGI:3030491	Olfr657	olfactory receptor 657
104642880	MGI:3030492	Olfr658	olfactory receptor 658
104670704	MGI:3030493	Olfr659	olfactory receptor 659
104688017	MGI:3030495	Olfr661	olfactory receptor 661
104703569	MGI:3030497	Olfr663	olfactory receptor 663
104880709	MGI:3030499	Olfr665	olfactory receptor 665
104892670	MGI:3030500	Olfr666	olfactory receptor 666
104916314	MGI:3030501	Olfr667	olfactory receptor 667
104924806	MGI:3030502	Olfr668	olfactory receptor 668
104938528	MGI:3030503	Olfr669	olfactory receptor 669
104959792	MGI:3030504	Olfr670	olfactory receptor 670
104975042	MGI:3030505	Olfr671	olfactory receptor 671
104995964	MGI:3030506	Olfr672	olfactory receptor 672
105024025	MGI:3030509	Olfr675	olfactory receptor 675
105035200	MGI:3030510	Olfr676	olfactory receptor 676
105056248	MGI:3030511	Olfr677	olfactory receptor 677
105069469	MGI:3030512	Olfr678	olfactory receptor 678
105085718	MGI:3030513	Olfr679	olfactory receptor 679
105121459	MGI:3030515	Olfr681	olfactory receptor 681
105143350	MGI:3030517	Olfr683	olfactory receptor 683
105156742	MGI:3030518	Olfr684	olfactory receptor 684
105180361	MGI:3030519	Olfr685	olfactory receptor 685
105203388	MGI:3030520	Olfr686	olfactory receptor 686
105275517	MGI:3030521	Olfr687	olfactory receptor 687
105288095	MGI:3030522	Olfr688	olfactory receptor 688
105314006	MGI:3030523	Olfr689	olfactory receptor 689
105329217	MGI:3030524	Olfr690	olfactory receptor 690
105336746	MGI:3030525	Olfr691	olfactory receptor 691
105368328	MGI:3030526	Olfr692	olfactory receptor 692
106677534	MGI:3030527	Olfr693	olfactory receptor 693
106688782	MGI:3030528	Olfr694	olfactory receptor 694
106713732	MGI:3030529	Olfr695	olfactory receptor 695
106740905	MGI:3030531	Olfr697	olfactory receptor 697
106752451	MGI:3030532	Olfr698	olfactory receptor 698
106790049	MGI:3030533	Olfr699	olfactory receptor 699
106805510	MGI:3030534	Olfr700	olfactory receptor 700
106814144	MGI:3030535	Olfr701	olfactory receptor 701
106823489	MGI:3030536	Olfr702	olfactory receptor 702
106844589	MGI:3030537	Olfr703	olfactory receptor 703
106864982	MGI:3030538	Olfr704	olfactory receptor 704
106873293	MGI:3030539	Olfr705	olfactory receptor 705
106885754	MGI:3030540	Olfr706	olfactory receptor 706
106891118	MGI:3030541	Olfr707	olfactory receptor 707
106944067	MGI:3030544	Olfr710	olfactory receptor 710
106971368	MGI:3030545	Olfr711	olfactory receptor 711
107036136	MGI:3030547	Olfr713	olfactory receptor 713
107073830	MGI:3030548	Olfr714	olfactory receptor 714
107128352	MGI:3030549	Olfr715	olfactory receptor 715
107147226	MGI:3030550	Olfr716	olfactory receptor 716
106908125	MGI:3031366	Olfr1532-ps1	olfactory receptor 1532, pseudogene 1
103249737	MGI:3051372	Usp17ld	ubiquitin specific peptidase 17-like D
104840257	MGI:3051498	Usp17lb	ubiquitin specific peptidase 17-like B
109703690	MGI:3041226	Akip1	A kinase (PRKA) interacting protein 1
105480616	MGI:1923422	Prkcdbp	protein kinase C, delta binding protein
109758055	MGI:1925843	Nrip3	nuclear receptor interacting protein 3
107209445	MGI:1923822	Rbmxl2	RNA binding motif protein, X-linked-like 2
112953962	MGI:1925998	Rassf10	Ras association (RalGDS/AF-6) domain family (N-terminal) member 10
104299894	MGI:1923931	Trim12a	tripartite motif-containing 12A
107166990	MGI:1924108	Nlrp14	NLR family, pyrin domain containing 14
103998800	MGI:1924125	4930516K23Rik	RIKEN cDNA 4930516K23 gene
105634203	MGI:1924182	Arfip2	ADP-ribosylation factor interacting protein 2
112427505	MGI:1931144	Parva	parvin, alpha
105640562	MGI:1924755	Dnhd1	dynein heavy chain domain 1
104153013	MGI:2443346	Olfm5	olfactomedin 5
109034312	MGI:2443887	Ric3	RIC3 acetylcholine receptor chaperone
104218793	MGI:2137352	Trim6	tripartite motif-containing 6
104244459	MGI:2137359	Trim34a	tripartite motif-containing 34A
104768160	MGI:107697	Usp17le	ubiquitin specific peptidase 17-like E
103415072	MGI:107698	Usp17lc	ubiquitin specific peptidase 17-like C
104857009	MGI:107699	Usp17la	ubiquitin specific peptidase 17-like A
111028951	MGI:109345	Ctr9	CTR9 homolog, Paf1/RNA polymerase II complex component
110627661	MGI:108058	Adm	adrenomedullin
107370728	MGI:1926373	Syt9	synaptotagmin IX
105425817	MGI:99479	Cckbr	cholecystokinin B receptor
109138572	MGI:102812	Lmo1	LIM domain only 1
114046785	MGI:1914172	Rras2	related RAS viral (r-ras) oncogene 2
105732207	MGI:1914251	Rrp8	ribosomal RNA processing 8, methyltransferase, homolog (yeast)
109798676	MGI:1928765	Scube2	signal peptide, CUB domain, EGF-like 2
109712181	MGI:1928824	BC051019	cDNA sequence BC051019
110800432	MGI:1914400	Rnf141	ring finger protein 141
109727465	MGI:1928820	Ascl3	achaete-scute family bHLH transcription factor 3
116039397	MGI:1929274	1110004F10Rik	RIKEN cDNA 1110004F10 gene
113513834	MGI:1914670	Far1	fatty acyl CoA reductase 1
108934417	MGI:1913335	Eif3f	eukaryotic translation initiation factor 3, subunit F
104127912	MGI:1918230	4931431F19Rik	RIKEN cDNA 4931431F19 gene
114215559	MGI:1917599	Copb1	coatomer protein complex, subunit beta 1
109735834	MGI:1915254	Tmem9b	TMEM9 domain family, member B
116331505	MGI:1915302	Rps13	ribosomal protein S13
114743694	MGI:1917942	Insc	inscuteable homolog (Drosophila)
112374345	MGI:1918127	Micalcl	MICAL C-terminal like
113315626	MGI:1916065	Btbd10	BTB (POZ) domain containing 10
105371211	MGI:1921599	Fam160a2	family with sequence similarity 160, member A2
106156556	MGI:1921808	Gvin1	GTPase, very large interferon inducible 1
110308013	MGI:1921831	Sbf2	SET binding factor 2
112023506	MGI:1922246	Usp47	ubiquitin specific peptidase 47
114264606	MGI:1347005	Psma1	proteasome (prosome, macropain) subunit, alpha type 1
109519147	MGI:1347076	Rpl27a	ribosomal protein L27A
105604463	MGI:1860040	Trim3	tripartite motif-containing 3
105375098	MGI:3643909	Gm5901	predicted gene 5901
104263386	MGI:3646853	Trim5	tripartite motif-containing 5
103740294	MGI:3030463	Olfr629	olfactory receptor 629
105752990	MGI:2685011	Dchs1	dachsous 1 (Drosophila)
107781544	MGI:3045251	Ovch2	ovochymase 2
104140623	MGI:3045291	Ubqln3	ubiquilin 3
105412702	MGI:3643689	Gm4972	predicted gene 4972
113707715	MGI:3645703	Gm5600	predicted gene 5600
107105822	MGI:3647188	Gm10081	predicted gene 10081
104338754	MGI:4821183	Trim12c	tripartite motif-containing 12C
104355382	MGI:4821256	Trim30b	tripartite motif-containing 30B
104382065	MGI:4821257	Trim30c	tripartite motif-containing 30C
104300230	MGI:4821264	Trim34b	tripartite motif-containing 34B
116491942	MGI:5591835	Gm32676	predicted gene, 32676
113590474	MGI:5592987	Gm33828	predicted gene, 33828
103812524	MGI:5474850	Hbb-bt	hemoglobin, beta adult t chain
103826534	MGI:5474852	Hbb-bs	hemoglobin, beta adult s chain
116714108	MGI:5621959	Gm39074	predicted gene, 39074
116434781	MGI:5623338	Gm40453	predicted gene, 40453
104355396	MGI:5621410	Gm38525	predicted gene, 38525
105895139	MGI:3782245	Gm4070	predicted gene 4070
108093988	MGI:3782376	Gm4199	predicted gene 4199
